# Supplementary material for: The Impact of Augmented Reality-Based Aromatherapy Education on Symptoms in Older Adults with Early-Stage Dementia
Source: Healthcare (Basel). 2026 May 27;14(11):1482. doi: 10.3390/healthcare14111482 (PMC13257202; doi:10.3390/healthcare14111482)
Supplement: Supplementary file 1 [file healthcare-14-01482-s001.zip]

Archive with 1 entries (1 files):
- healthcare-4262361-supplementary.pdf
